# Supplementary material for: Single nucleotide polymorphisms reveal a genetic cline across the north‐east Atlantic and enable powerful population assignment in the European lobster
Source: Evol Appl. 2019 Aug 7;12(10):1881–99. doi: 10.1111/eva.12849 (PMC6824076; doi:10.1111/eva.12849)
Supplement: Supplementary file 8 [file EVA-12-1881-s008.xlsx]

## Sheet: TableS3_BlindedEtAl2019
Number	Individual_ID	Atlantic	Mediterranean	Predicted_population	Actual_population	Prediction_correct
1	Ber01	0.986078	0.0139215	Atlantic	Atlantic	Yes
2	Ber02	0.99995	4.97375e-05	Atlantic	Atlantic	Yes
3	Ber03	0.978747	0.021253	Atlantic	Atlantic	Yes
4	Ber04	0.999881	0.000119188	Atlantic	Atlantic	Yes
5	Ber05	0.999892	0.000108419	Atlantic	Atlantic	Yes
6	Ber07	0.993939	0.00606093	Atlantic	Atlantic	Yes
7	Ber08	0.98787	0.0121305	Atlantic	Atlantic	Yes
8	Ber09	0.996771	0.00322865	Atlantic	Atlantic	Yes
9	Ber10	0.99931	0.000690326	Atlantic	Atlantic	Yes
10	Ber11	0.992922	0.00707754	Atlantic	Atlantic	Yes
11	Ber12	0.999172	0.000827807	Atlantic	Atlantic	Yes
12	Ber13	0.995838	0.00416236	Atlantic	Atlantic	Yes
13	Ber14	0.975232	0.0247677	Atlantic	Atlantic	Yes
14	Ber17	0.999172	0.000827506	Atlantic	Atlantic	Yes
15	Ber19	0.99724	0.00276019	Atlantic	Atlantic	Yes
16	Ber20	0.996027	0.00397314	Atlantic	Atlantic	Yes
17	Ber21	0.933296	0.066704	Atlantic	Atlantic	Yes
18	Ber22	0.998436	0.00156412	Atlantic	Atlantic	Yes
19	Ber24	0.999954	4.58118e-05	Atlantic	Atlantic	Yes
20	Ber25	0.999963	3.74693e-05	Atlantic	Atlantic	Yes
21	Ber26	0.998651	0.00134863	Atlantic	Atlantic	Yes
22	Ber28	0.980898	0.0191022	Atlantic	Atlantic	Yes
23	Ber29	0.972584	0.0274158	Atlantic	Atlantic	Yes
24	Ber30	0.999165	0.000835401	Atlantic	Atlantic	Yes
25	Ber32	0.99953	0.000470311	Atlantic	Atlantic	Yes
26	Ber33	0.989717	0.0102834	Atlantic	Atlantic	Yes
27	Brd02	0.997457	0.00254349	Atlantic	Atlantic	Yes
28	Brd03	0.999707	0.000293297	Atlantic	Atlantic	Yes
29	Brd04	0.99932	0.000680375	Atlantic	Atlantic	Yes
30	Brd07	0.99623	0.00377007	Atlantic	Atlantic	Yes
31	Brd08	0.99854	0.00146017	Atlantic	Atlantic	Yes
32	Brd09	0.999969	3.05834e-05	Atlantic	Atlantic	Yes
33	Brd10	0.99555	0.00445018	Atlantic	Atlantic	Yes
34	Brd11	0.999761	0.00023911	Atlantic	Atlantic	Yes
35	Brd12	0.99983	0.000169968	Atlantic	Atlantic	Yes
36	Brd15	0.992679	0.00732055	Atlantic	Atlantic	Yes
37	Brd17	0.9991	0.0009002	Atlantic	Atlantic	Yes
38	Brd18	0.999618	0.000382367	Atlantic	Atlantic	Yes
39	Brd19	0.999618	0.000381952	Atlantic	Atlantic	Yes
40	Brd20	0.997228	0.00277156	Atlantic	Atlantic	Yes
41	Brd21	0.999807	0.000193278	Atlantic	Atlantic	Yes
42	Brd22	0.999769	0.0002312	Atlantic	Atlantic	Yes
43	Brd23	0.998182	0.00181836	Atlantic	Atlantic	Yes
44	Brd24	0.999887	0.000112742	Atlantic	Atlantic	Yes
45	Brd25	0.99912	0.00088025	Atlantic	Atlantic	Yes
46	Brd26	0.999824	0.000176144	Atlantic	Atlantic	Yes
47	Brd27	0.999931	6.91739e-05	Atlantic	Atlantic	Yes
48	Brd28	0.999905	9.5407e-05	Atlantic	Atlantic	Yes
49	Brd30	0.999906	9.40795e-05	Atlantic	Atlantic	Yes
50	Brd31	0.999174	0.000826137	Atlantic	Atlantic	Yes
51	Brd32	0.998805	0.00119535	Atlantic	Atlantic	Yes
52	Brd33	0.99835	0.00165026	Atlantic	Atlantic	Yes
53	Brd34	0.99995	5.02038e-05	Atlantic	Atlantic	Yes
54	Brd35	0.994199	0.00580099	Atlantic	Atlantic	Yes
55	Brd36	0.999501	0.000498915	Atlantic	Atlantic	Yes
56	Cor01	0.997452	0.00254763	Atlantic	Atlantic	Yes
57	Cor03	0.999367	0.000633164	Atlantic	Atlantic	Yes
58	Cor04	0.921856	0.0781438	Atlantic	Atlantic	Yes
59	Cor05	0.999792	0.000207809	Atlantic	Atlantic	Yes
60	Cor06	0.999683	0.000317018	Atlantic	Atlantic	Yes
61	Cor07	0.996642	0.00335797	Atlantic	Atlantic	Yes
62	Cor08	0.999959	4.06299e-05	Atlantic	Atlantic	Yes
63	Cor09	0.999262	0.00073826	Atlantic	Atlantic	Yes
64	Cor10	0.989226	0.0107743	Atlantic	Atlantic	Yes
65	Cor11	0.999998	2.24299e-06	Atlantic	Atlantic	Yes
66	Cor12	0.994755	0.0052451	Atlantic	Atlantic	Yes
67	Cor14	0.827316	0.172684	Atlantic	Atlantic	Yes
68	Cor15	0.999862	0.000138028	Atlantic	Atlantic	Yes
69	Cor16	0.998929	0.00107113	Atlantic	Atlantic	Yes
70	Cor17	0.999598	0.000402361	Atlantic	Atlantic	Yes
71	Cor18	0.997907	0.00209326	Atlantic	Atlantic	Yes
72	Cor19	0.999994	5.78178e-06	Atlantic	Atlantic	Yes
73	Cor22	0.977135	0.0228649	Atlantic	Atlantic	Yes
74	Cor23	0.99831	0.00168974	Atlantic	Atlantic	Yes
75	Cor24	0.991066	0.00893401	Atlantic	Atlantic	Yes
76	Cor25	0.999977	2.28879e-05	Atlantic	Atlantic	Yes
77	Cor27	0.999941	5.87054e-05	Atlantic	Atlantic	Yes
78	Cor28	0.999935	6.52621e-05	Atlantic	Atlantic	Yes
79	Cor29	0.879004	0.120996	Atlantic	Atlantic	Yes
80	Cor30	0.975134	0.0248658	Atlantic	Atlantic	Yes
81	Cro01	0.999992	8.48916e-06	Atlantic	Atlantic	Yes
82	Cro02	0.997291	0.00270924	Atlantic	Atlantic	Yes
83	Cro03	0.997569	0.00243112	Atlantic	Atlantic	Yes
84	Cro04	0.999932	6.7978e-05	Atlantic	Atlantic	Yes
85	Cro05	0.999989	1.0529e-05	Atlantic	Atlantic	Yes
86	Cro06	0.999582	0.000418242	Atlantic	Atlantic	Yes
87	Cro07	0.999792	0.000208135	Atlantic	Atlantic	Yes
88	Cro09	0.999562	0.000437866	Atlantic	Atlantic	Yes
89	Cro10	0.999893	0.00010688	Atlantic	Atlantic	Yes
90	Cro12	0.922348	0.0776516	Atlantic	Atlantic	Yes
91	Cro13	0.997648	0.00235179	Atlantic	Atlantic	Yes
92	Cro14	0.999437	0.00056271	Atlantic	Atlantic	Yes
93	Cro16	0.999986	1.41888e-05	Atlantic	Atlantic	Yes
94	Cro17	0.999571	0.000428727	Atlantic	Atlantic	Yes
95	Cro18	0.998513	0.0014873	Atlantic	Atlantic	Yes
96	Cro19	0.999211	0.00078918	Atlantic	Atlantic	Yes
97	Cro21	0.999645	0.000354827	Atlantic	Atlantic	Yes
98	Cro22	0.997005	0.00299469	Atlantic	Atlantic	Yes
99	Cro25	0.988007	0.0119932	Atlantic	Atlantic	Yes
100	Cro26	0.999376	0.000624476	Atlantic	Atlantic	Yes
101	Cro29	0.999066	0.00093387	Atlantic	Atlantic	Yes
102	Cro30	0.999791	0.000208924	Atlantic	Atlantic	Yes
103	Cro31	0.99989	0.000110047	Atlantic	Atlantic	Yes
104	Cro32	0.9995	0.000499765	Atlantic	Atlantic	Yes
105	Cro33	0.999977	2.26459e-05	Atlantic	Atlantic	Yes
106	Cro34	0.999413	0.000587495	Atlantic	Atlantic	Yes
107	Cro35	0.998392	0.00160818	Atlantic	Atlantic	Yes
108	Eye03	0.998503	0.0014966	Atlantic	Atlantic	Yes
109	Eye04	0.992136	0.00786368	Atlantic	Atlantic	Yes
110	Eye08	0.999818	0.000181778	Atlantic	Atlantic	Yes
111	Eye10	0.999423	0.000577219	Atlantic	Atlantic	Yes
112	Eye11	0.997828	0.0021719	Atlantic	Atlantic	Yes
113	Eye12	0.998249	0.00175068	Atlantic	Atlantic	Yes
114	Eye13	0.998946	0.00105416	Atlantic	Atlantic	Yes
115	Eye16	0.998357	0.00164311	Atlantic	Atlantic	Yes
116	Eye17	0.999904	9.60249e-05	Atlantic	Atlantic	Yes
117	Eye18	0.999581	0.000419411	Atlantic	Atlantic	Yes
118	Eye21	0.845975	0.154025	Atlantic	Atlantic	Yes
119	Eye22	0.999886	0.000114062	Atlantic	Atlantic	Yes
120	Eye23	0.998306	0.00169366	Atlantic	Atlantic	Yes
121	Eye24	0.998662	0.00133846	Atlantic	Atlantic	Yes
122	Eye26	0.985234	0.014766	Atlantic	Atlantic	Yes
123	Eye27	0.995651	0.00434922	Atlantic	Atlantic	Yes
124	Eye28	0.999814	0.000186371	Atlantic	Atlantic	Yes
125	Eye29	0.994857	0.00514272	Atlantic	Atlantic	Yes
126	Eye32	0.997828	0.0021719	Atlantic	Atlantic	Yes
127	Eye33	0.994019	0.0059808	Atlantic	Atlantic	Yes
128	Eye34	0.999507	0.000492636	Atlantic	Atlantic	Yes
129	Eye35	0.998357	0.00164311	Atlantic	Atlantic	Yes
130	Eye38	0.999886	0.000114062	Atlantic	Atlantic	Yes
131	Eye39	0.991793	0.00820736	Atlantic	Atlantic	Yes
132	Eye40	0.998306	0.00169366	Atlantic	Atlantic	Yes
133	Eye41	0.999818	0.000181778	Atlantic	Atlantic	Yes
134	Flo01	0.990886	0.00911372	Atlantic	Atlantic	Yes
135	Flo03	0.984743	0.0152567	Atlantic	Atlantic	Yes
136	Flo04	0.993153	0.00684684	Atlantic	Atlantic	Yes
137	Flo05	0.99891	0.00109037	Atlantic	Atlantic	Yes
138	Flo08	0.921291	0.0787087	Atlantic	Atlantic	Yes
139	Flo09	0.999954	4.63013e-05	Atlantic	Atlantic	Yes
140	Flo10	0.999079	0.000921351	Atlantic	Atlantic	Yes
141	Flo14	0.940181	0.0598193	Atlantic	Atlantic	Yes
142	Flo15	0.999499	0.000501487	Atlantic	Atlantic	Yes
143	Flo16	0.999794	0.000206353	Atlantic	Atlantic	Yes
144	Flo17	0.995879	0.00412134	Atlantic	Atlantic	Yes
145	Flo18	0.999562	0.000438237	Atlantic	Atlantic	Yes
146	Flo20	0.998752	0.00124789	Atlantic	Atlantic	Yes
147	Flo21	0.999883	0.000116741	Atlantic	Atlantic	Yes
148	Flo22	0.999501	0.000499081	Atlantic	Atlantic	Yes
149	Flo24	0.99884	0.00115968	Atlantic	Atlantic	Yes
150	Flo26	0.999839	0.000161421	Atlantic	Atlantic	Yes
151	Flo27	0.995575	0.00442531	Atlantic	Atlantic	Yes
152	Flo28	0.994921	0.00507868	Atlantic	Atlantic	Yes
153	Flo29	0.999625	0.000374758	Atlantic	Atlantic	Yes
154	Flo30	0.999629	0.000371145	Atlantic	Atlantic	Yes
155	Flo31	0.997326	0.0026739	Atlantic	Atlantic	Yes
156	Flo32	0.997789	0.00221094	Atlantic	Atlantic	Yes
157	Flo34	0.969165	0.0308353	Atlantic	Atlantic	Yes
158	Flo35	0.999729	0.000271068	Atlantic	Atlantic	Yes
159	Flo37	0.99942	0.000580425	Atlantic	Atlantic	Yes
160	Flo38	0.997689	0.00231095	Atlantic	Atlantic	Yes
161	Gul102	0.99074	0.00926009	Atlantic	Atlantic	Yes
162	Gul103	0.996207	0.00379344	Atlantic	Atlantic	Yes
163	Gul105	0.995105	0.00489453	Atlantic	Atlantic	Yes
164	Gul70	0.999898	0.000102092	Atlantic	Atlantic	Yes
165	Gul72	0.998771	0.0012288	Atlantic	Atlantic	Yes
166	Gul73	0.993668	0.00633241	Atlantic	Atlantic	Yes
167	Gul74	0.998218	0.0017822	Atlantic	Atlantic	Yes
168	Gul75	0.997372	0.0026278	Atlantic	Atlantic	Yes
169	Gul77	0.935217	0.0647832	Atlantic	Atlantic	Yes
170	Gul78	0.970884	0.029116	Atlantic	Atlantic	Yes
171	Gul79	0.998558	0.00144213	Atlantic	Atlantic	Yes
172	Gul80	0.999498	0.000502283	Atlantic	Atlantic	Yes
173	Gul81	0.927432	0.0725683	Atlantic	Atlantic	Yes
174	Gul82	0.999597	0.000403174	Atlantic	Atlantic	Yes
175	Gul83	0.999679	0.00032084	Atlantic	Atlantic	Yes
176	Gul85	0.976932	0.0230684	Atlantic	Atlantic	Yes
177	Gul87	0.999469	0.000531422	Atlantic	Atlantic	Yes
178	Gul88	0.99972	0.00028011	Atlantic	Atlantic	Yes
179	Gul90	0.998518	0.00148241	Atlantic	Atlantic	Yes
180	Gul91	0.990166	0.0098338	Atlantic	Atlantic	Yes
181	Gul92	0.998295	0.00170465	Atlantic	Atlantic	Yes
182	Gul93	0.998603	0.00139739	Atlantic	Atlantic	Yes
183	Gul94	0.994968	0.00503231	Atlantic	Atlantic	Yes
184	Gul96	0.955063	0.044937	Atlantic	Atlantic	Yes
185	Gul97	0.994807	0.00519312	Atlantic	Atlantic	Yes
186	Gul98	0.975315	0.0246846	Atlantic	Atlantic	Yes
187	Heb01	0.999352	0.000647748	Atlantic	Atlantic	Yes
188	Heb02	0.999892	0.000107985	Atlantic	Atlantic	Yes
189	Heb05	0.993866	0.00613392	Atlantic	Atlantic	Yes
190	Heb06	0.99982	0.000180359	Atlantic	Atlantic	Yes
191	Heb07	0.987615	0.0123852	Atlantic	Atlantic	Yes
192	Heb08	0.999864	0.00013619	Atlantic	Atlantic	Yes
193	Heb09	0.997045	0.0029554	Atlantic	Atlantic	Yes
194	Heb10	0.999626	0.000373738	Atlantic	Atlantic	Yes
195	Heb11	0.999382	0.000617815	Atlantic	Atlantic	Yes
196	Heb12	0.999728	0.000271528	Atlantic	Atlantic	Yes
197	Heb13	0.999957	4.26869e-05	Atlantic	Atlantic	Yes
198	Heb14	0.99993	6.97684e-05	Atlantic	Atlantic	Yes
199	Heb15	0.999833	0.00016651	Atlantic	Atlantic	Yes
200	Heb16	0.997881	0.002119	Atlantic	Atlantic	Yes
201	Heb18	0.999798	0.000202491	Atlantic	Atlantic	Yes
202	Heb19	0.99668	0.00332007	Atlantic	Atlantic	Yes
203	Heb21	0.999941	5.87577e-05	Atlantic	Atlantic	Yes
204	Heb22	0.999909	9.13216e-05	Atlantic	Atlantic	Yes
205	Heb23	0.981597	0.0184032	Atlantic	Atlantic	Yes
206	Heb24	0.999888	0.000111849	Atlantic	Atlantic	Yes
207	Heb25	0.98733	0.01267	Atlantic	Atlantic	Yes
208	Heb26	0.999778	0.000221506	Atlantic	Atlantic	Yes
209	Heb27	0.999599	0.000401107	Atlantic	Atlantic	Yes
210	Heb28	0.999981	1.88458e-05	Atlantic	Atlantic	Yes
211	Heb29	0.999994	5.71742e-06	Atlantic	Atlantic	Yes
212	Heb30	0.999972	2.78059e-05	Atlantic	Atlantic	Yes
213	Heb31	0.999992	7.95957e-06	Atlantic	Atlantic	Yes
214	Heb32	0.999792	0.000208448	Atlantic	Atlantic	Yes
215	Heb33	0.999941	5.8573e-05	Atlantic	Atlantic	Yes
216	Heb34	0.999985	1.52747e-05	Atlantic	Atlantic	Yes
217	Heb36	0.999839	0.000161292	Atlantic	Atlantic	Yes
218	Heb37	0.998012	0.00198762	Atlantic	Atlantic	Yes
219	Heb38	0.998533	0.00146748	Atlantic	Atlantic	Yes
220	Hel01	0.995888	0.00411172	Atlantic	Atlantic	Yes
221	Hel02	0.999341	0.000658589	Atlantic	Atlantic	Yes
222	Hel03	0.996066	0.00393403	Atlantic	Atlantic	Yes
223	Hel05	0.990203	0.00979677	Atlantic	Atlantic	Yes
224	Hel06	0.999838	0.000161929	Atlantic	Atlantic	Yes
225	Hel08	0.99453	0.0054697	Atlantic	Atlantic	Yes
226	Hel09	0.966693	0.0333066	Atlantic	Atlantic	Yes
227	Hel12	0.998463	0.00153743	Atlantic	Atlantic	Yes
228	Hel13	0.99837	0.00162996	Atlantic	Atlantic	Yes
229	Hel14	0.999603	0.000396693	Atlantic	Atlantic	Yes
230	Hel15	0.989796	0.0102044	Atlantic	Atlantic	Yes
231	Hel16	0.999543	0.000457433	Atlantic	Atlantic	Yes
232	Hel17	0.997294	0.00270575	Atlantic	Atlantic	Yes
233	Hel18	0.986427	0.0135731	Atlantic	Atlantic	Yes
234	Hel19	0.977814	0.022186	Atlantic	Atlantic	Yes
235	Hel20	0.995738	0.00426241	Atlantic	Atlantic	Yes
236	Hel21	0.961945	0.0380549	Atlantic	Atlantic	Yes
237	Hel22	0.999904	9.60623e-05	Atlantic	Atlantic	Yes
238	Hel23	0.999477	0.000523321	Atlantic	Atlantic	Yes
239	Hel24	0.928458	0.0715419	Atlantic	Atlantic	Yes
240	Hel26	0.995232	0.00476848	Atlantic	Atlantic	Yes
241	Hel27	0.99371	0.00629038	Atlantic	Atlantic	Yes
242	Hel28	0.996504	0.00349649	Atlantic	Atlantic	Yes
243	Hel29	0.997196	0.00280434	Atlantic	Atlantic	Yes
244	Hel30	0.997818	0.00218232	Atlantic	Atlantic	Yes
245	Hel31	0.999708	0.000291704	Atlantic	Atlantic	Yes
246	Hel32	0.994377	0.00562292	Atlantic	Atlantic	Yes
247	Hel35	0.9999	9.97648e-05	Atlantic	Atlantic	Yes
248	Hel36	0.871752	0.128248	Atlantic	Atlantic	Yes
249	Hel37	0.990406	0.00959371	Atlantic	Atlantic	Yes
250	Hoo01	0.989805	0.0101955	Atlantic	Atlantic	Yes
251	Hoo04	0.999925	7.50053e-05	Atlantic	Atlantic	Yes
252	Hoo05	0.999868	0.00013211	Atlantic	Atlantic	Yes
253	Hoo09	0.999763	0.000236757	Atlantic	Atlantic	Yes
254	Hoo10	0.999107	0.000893252	Atlantic	Atlantic	Yes
255	Hoo12	0.999954	4.56367e-05	Atlantic	Atlantic	Yes
256	Hoo13	0.999764	0.000236276	Atlantic	Atlantic	Yes
257	Hoo14	0.93908	0.0609198	Atlantic	Atlantic	Yes
258	Hoo15	0.995638	0.00436153	Atlantic	Atlantic	Yes
259	Hoo16	0.999743	0.000256632	Atlantic	Atlantic	Yes
260	Hoo18	0.989213	0.0107874	Atlantic	Atlantic	Yes
261	Hoo21	0.987684	0.012316	Atlantic	Atlantic	Yes
262	Hoo23	0.999977	2.27392e-05	Atlantic	Atlantic	Yes
263	Hoo24	0.990908	0.00909207	Atlantic	Atlantic	Yes
264	Hoo25	0.998834	0.00116561	Atlantic	Atlantic	Yes
265	Hoo26	0.999959	4.06006e-05	Atlantic	Atlantic	Yes
266	Hoo27	0.999739	0.000261042	Atlantic	Atlantic	Yes
267	Hoo31	0.999884	0.000116031	Atlantic	Atlantic	Yes
268	Hoo32	0.99978	0.00021999	Atlantic	Atlantic	Yes
269	Hoo33	0.999626	0.0003736	Atlantic	Atlantic	Yes
270	Hoo35	0.999994	6.37196e-06	Atlantic	Atlantic	Yes
271	Hoo36	0.999029	0.000970894	Atlantic	Atlantic	Yes
272	Idr16_01	0.999028	0.000971695	Atlantic	Atlantic	Yes
273	Idr16_02	0.973048	0.0269521	Atlantic	Atlantic	Yes
274	Idr16_03	0.999063	0.000936691	Atlantic	Atlantic	Yes
275	Idr16_06	0.999395	0.000605456	Atlantic	Atlantic	Yes
276	Idr16_07	0.996624	0.00337605	Atlantic	Atlantic	Yes
277	Idr16_08	0.997814	0.00218558	Atlantic	Atlantic	Yes
278	Idr16_09	0.999856	0.000143521	Atlantic	Atlantic	Yes
279	Idr16_10	0.999855	0.00014515	Atlantic	Atlantic	Yes
280	Idr16_11	0.998585	0.00141529	Atlantic	Atlantic	Yes
281	Idr16_12	0.998672	0.00132809	Atlantic	Atlantic	Yes
282	Idr16_13	0.999974	2.56906e-05	Atlantic	Atlantic	Yes
283	Idr16_15	0.994419	0.00558149	Atlantic	Atlantic	Yes
284	Idr16_16	0.893517	0.106483	Atlantic	Atlantic	Yes
285	Idr16_17	0.999433	0.000566659	Atlantic	Atlantic	Yes
286	Idr16_18	0.995243	0.004757	Atlantic	Atlantic	Yes
287	Idr16_19	0.957851	0.0421491	Atlantic	Atlantic	Yes
288	Idr16_20	0.999974	2.57483e-05	Atlantic	Atlantic	Yes
289	Idr16_22	0.995687	0.00431291	Atlantic	Atlantic	Yes
290	Idr16_23	0.984404	0.015596	Atlantic	Atlantic	Yes
291	Idr16_24	0.999994	5.8121e-06	Atlantic	Atlantic	Yes
292	Idr16_25	0.999957	4.26195e-05	Atlantic	Atlantic	Yes
293	Idr16_26	0.999982	1.83413e-05	Atlantic	Atlantic	Yes
294	Idr16_27	0.999618	0.000382261	Atlantic	Atlantic	Yes
295	Idr16_28	0.999699	0.000300823	Atlantic	Atlantic	Yes
296	Idr16_29	0.999919	8.11205e-05	Atlantic	Atlantic	Yes
297	Idr16_31	0.999914	8.61253e-05	Atlantic	Atlantic	Yes
298	Idr16_33	0.972559	0.0274406	Atlantic	Atlantic	Yes
299	Idr17_01	0.992163	0.00783738	Atlantic	Atlantic	Yes
300	Idr17_04	0.999949	5.05807e-05	Atlantic	Atlantic	Yes
301	Idr17_05	0.999905	9.53682e-05	Atlantic	Atlantic	Yes
302	Idr17_06	0.971278	0.0287221	Atlantic	Atlantic	Yes
303	Idr17_07	0.997962	0.00203834	Atlantic	Atlantic	Yes
304	Idr17_09	0.999945	5.52793e-05	Atlantic	Atlantic	Yes
305	Idr17_10	0.993809	0.00619064	Atlantic	Atlantic	Yes
306	Idr17_11	0.917873	0.0821271	Atlantic	Atlantic	Yes
307	Idr17_12	0.999883	0.00011682	Atlantic	Atlantic	Yes
308	Idr17_13	0.998116	0.00188417	Atlantic	Atlantic	Yes
309	Idr17_15	0.998061	0.00193949	Atlantic	Atlantic	Yes
310	Idr17_16	0.997871	0.00212864	Atlantic	Atlantic	Yes
311	Idr17_17	0.977395	0.0226046	Atlantic	Atlantic	Yes
312	Idr17_19	0.999667	0.000333352	Atlantic	Atlantic	Yes
313	Idr17_20	0.992968	0.00703193	Atlantic	Atlantic	Yes
314	Idr17_21	0.999923	7.74586e-05	Atlantic	Atlantic	Yes
315	Idr17_22	0.999972	2.75248e-05	Atlantic	Atlantic	Yes
316	Idr17_23	0.893462	0.106538	Atlantic	Atlantic	Yes
317	Idr17_24	0.964741	0.0352592	Atlantic	Atlantic	Yes
318	Idr17_25	0.999837	0.000162781	Atlantic	Atlantic	Yes
319	Idr17_27	0.993415	0.00658522	Atlantic	Atlantic	Yes
320	Idr17_28	0.999314	0.000686023	Atlantic	Atlantic	Yes
321	Idr17_29	0.999985	1.52814e-05	Atlantic	Atlantic	Yes
322	Iom01	0.999738	0.000262467	Atlantic	Atlantic	Yes
323	Iom04	0.99999	1.04747e-05	Atlantic	Atlantic	Yes
324	Iom07	0.999954	4.5506e-05	Atlantic	Atlantic	Yes
325	Iom08	0.959953	0.0400467	Atlantic	Atlantic	Yes
326	Iom09	0.999591	0.000409493	Atlantic	Atlantic	Yes
327	Iom10	0.997015	0.00298456	Atlantic	Atlantic	Yes
328	Iom11	0.999968	3.19056e-05	Atlantic	Atlantic	Yes
329	Iom13	0.999976	2.43503e-05	Atlantic	Atlantic	Yes
330	Iom14	0.994718	0.00528208	Atlantic	Atlantic	Yes
331	Iom15	0.999752	0.000248173	Atlantic	Atlantic	Yes
332	Iom16	0.995774	0.00422614	Atlantic	Atlantic	Yes
333	Iom17	0.978668	0.0213321	Atlantic	Atlantic	Yes
334	Iom18	0.868447	0.131553	Atlantic	Atlantic	Yes
335	Iom19	0.996729	0.00327145	Atlantic	Atlantic	Yes
336	Iom21	0.999874	0.000125812	Atlantic	Atlantic	Yes
337	Iom22	0.999968	3.1588e-05	Atlantic	Atlantic	Yes
338	Iom23	0.991562	0.00843776	Atlantic	Atlantic	Yes
339	Iom25	0.996972	0.00302842	Atlantic	Atlantic	Yes
340	Iom26	0.999243	0.000757014	Atlantic	Atlantic	Yes
341	Iom27	0.999302	0.000697695	Atlantic	Atlantic	Yes
342	Iom28	0.990012	0.00998817	Atlantic	Atlantic	Yes
343	Iom30	0.999642	0.000357795	Atlantic	Atlantic	Yes
344	Iom31	0.998435	0.00156455	Atlantic	Atlantic	Yes
345	Iom34	0.956855	0.0431447	Atlantic	Atlantic	Yes
346	Iom35	0.781853	0.218147	Atlantic	Atlantic	Yes
347	Iom36	0.999456	0.000544495	Atlantic	Atlantic	Yes
348	Ios01	0.97555	0.0244504	Atlantic	Atlantic	Yes
349	Ios02	0.186601	0.813399	Mediterranean	Atlantic	No
350	Ios03	0.997718	0.00228228	Atlantic	Atlantic	Yes
351	Ios06	0.994838	0.00516241	Atlantic	Atlantic	Yes
352	Ios08	0.990642	0.00935802	Atlantic	Atlantic	Yes
353	Ios10	0.997091	0.00290946	Atlantic	Atlantic	Yes
354	Ios11	0.999903	9.72762e-05	Atlantic	Atlantic	Yes
355	Ios12	0.96027	0.0397296	Atlantic	Atlantic	Yes
356	Ios13	0.999324	0.000676278	Atlantic	Atlantic	Yes
357	Ios14	0.999941	5.94675e-05	Atlantic	Atlantic	Yes
358	Ios15	0.999718	0.000282003	Atlantic	Atlantic	Yes
359	Ios16	0.99851	0.00148998	Atlantic	Atlantic	Yes
360	Ios17	0.999715	0.000285403	Atlantic	Atlantic	Yes
361	Ios18	0.999967	3.32288e-05	Atlantic	Atlantic	Yes
362	Ios22	0.999952	4.77962e-05	Atlantic	Atlantic	Yes
363	Ios24	0.999882	0.000118148	Atlantic	Atlantic	Yes
364	Ios25	0.989575	0.0104247	Atlantic	Atlantic	Yes
365	Ios27	0.999427	0.000572502	Atlantic	Atlantic	Yes
366	Ios28	0.991178	0.00882166	Atlantic	Atlantic	Yes
367	Ios29	0.990323	0.00967691	Atlantic	Atlantic	Yes
368	Ios31	0.987155	0.0128446	Atlantic	Atlantic	Yes
369	Ios32	0.56816	0.43184	Atlantic	Atlantic	Yes
370	Ios33	0.999406	0.000593679	Atlantic	Atlantic	Yes
371	Ios36	0.998587	0.00141307	Atlantic	Atlantic	Yes
372	Jer01	0.999796	0.00020439	Atlantic	Atlantic	Yes
373	Jer02	0.970904	0.0290956	Atlantic	Atlantic	Yes
374	Jer04	0.992779	0.00722149	Atlantic	Atlantic	Yes
375	Jer07	0.991557	0.00844256	Atlantic	Atlantic	Yes
376	Jer08	0.999928	7.20146e-05	Atlantic	Atlantic	Yes
377	Jer11	0.999784	0.00021638	Atlantic	Atlantic	Yes
378	Jer12	0.999991	8.92778e-06	Atlantic	Atlantic	Yes
379	Jer13	0.999336	0.000664149	Atlantic	Atlantic	Yes
380	Jer15	0.999987	1.29405e-05	Atlantic	Atlantic	Yes
381	Jer16	0.999982	1.78826e-05	Atlantic	Atlantic	Yes
382	Jer17	0.999999	1.04296e-06	Atlantic	Atlantic	Yes
383	Jer18	0.942767	0.0572325	Atlantic	Atlantic	Yes
384	Jer19	0.993793	0.00620742	Atlantic	Atlantic	Yes
385	Jer20	0.999438	0.000561666	Atlantic	Atlantic	Yes
386	Jer21	0.999998	1.74915e-06	Atlantic	Atlantic	Yes
387	Jer23	0.999717	0.000282891	Atlantic	Atlantic	Yes
388	Jer24	0.999695	0.000304561	Atlantic	Atlantic	Yes
389	Jer25	0.99994	6.03587e-05	Atlantic	Atlantic	Yes
390	Jer26	0.999796	0.000204316	Atlantic	Atlantic	Yes
391	Jer27	0.999081	0.000919127	Atlantic	Atlantic	Yes
392	Jer28	0.999079	0.000921273	Atlantic	Atlantic	Yes
393	Jer29	0.999546	0.000453639	Atlantic	Atlantic	Yes
394	Jer30	0.999899	0.000101099	Atlantic	Atlantic	Yes
395	Jer31	0.999951	4.89073e-05	Atlantic	Atlantic	Yes
396	Jer32	0.997567	0.00243305	Atlantic	Atlantic	Yes
397	Jer33	0.999995	4.74513e-06	Atlantic	Atlantic	Yes
398	Jer35	0.99679	0.00320973	Atlantic	Atlantic	Yes
399	Jer36	0.999591	0.000409304	Atlantic	Atlantic	Yes
400	Jer37	0.981702	0.0182979	Atlantic	Atlantic	Yes
401	Jer38	0.855104	0.144896	Atlantic	Atlantic	Yes
402	Kav01	0.983581	0.016419	Atlantic	Atlantic	Yes
403	Kav02	0.99302	0.00697963	Atlantic	Atlantic	Yes
404	Kav03	0.991609	0.00839098	Atlantic	Atlantic	Yes
405	Kav05	0.972139	0.0278608	Atlantic	Atlantic	Yes
406	Kav06	0.989106	0.0108939	Atlantic	Atlantic	Yes
407	Kav07	0.985031	0.0149695	Atlantic	Atlantic	Yes
408	Kav10	0.958482	0.0415181	Atlantic	Atlantic	Yes
409	Kav11	0.999018	0.000981833	Atlantic	Atlantic	Yes
410	Kav12	0.952357	0.0476433	Atlantic	Atlantic	Yes
411	Kav13	0.977511	0.022489	Atlantic	Atlantic	Yes
412	Kav14	0.999572	0.000428424	Atlantic	Atlantic	Yes
413	Kav15	0.99759	0.00240983	Atlantic	Atlantic	Yes
414	Kav16	0.995766	0.00423427	Atlantic	Atlantic	Yes
415	Kav17	0.980268	0.0197315	Atlantic	Atlantic	Yes
416	Kav18	0.984089	0.0159114	Atlantic	Atlantic	Yes
417	Kav19	0.996955	0.00304529	Atlantic	Atlantic	Yes
418	Kav20	0.993253	0.00674668	Atlantic	Atlantic	Yes
419	Kav21	0.999085	0.000915206	Atlantic	Atlantic	Yes
420	Kav22	0.998908	0.00109161	Atlantic	Atlantic	Yes
421	Kav23	0.99781	0.00219034	Atlantic	Atlantic	Yes
422	Kav24	0.999017	0.000982945	Atlantic	Atlantic	Yes
423	Kav25	0.989759	0.010241	Atlantic	Atlantic	Yes
424	Kav26	0.999049	0.000951015	Atlantic	Atlantic	Yes
425	Kav27	0.992361	0.00763869	Atlantic	Atlantic	Yes
426	Kav29	0.985336	0.0146642	Atlantic	Atlantic	Yes
427	Kav30	0.999216	0.000783904	Atlantic	Atlantic	Yes
428	Kav31	0.954025	0.045975	Atlantic	Atlantic	Yes
429	Kav34	0.988602	0.0113977	Atlantic	Atlantic	Yes
430	Kav35	0.986765	0.0132352	Atlantic	Atlantic	Yes
431	Kav36	0.999634	0.000366383	Atlantic	Atlantic	Yes
432	Kav37	0.997239	0.00276073	Atlantic	Atlantic	Yes
433	Kil02	0.998168	0.00183233	Atlantic	Atlantic	Yes
434	Kil04	0.97643	0.0235697	Atlantic	Atlantic	Yes
435	Kil06	0.999984	1.59572e-05	Atlantic	Atlantic	Yes
436	Kil07	0.999802	0.000197759	Atlantic	Atlantic	Yes
437	Kil08	0.999872	0.000128401	Atlantic	Atlantic	Yes
438	Kil09	0.999965	3.54787e-05	Atlantic	Atlantic	Yes
439	Kil10	0.999017	0.000982975	Atlantic	Atlantic	Yes
440	Kil12	0.999851	0.000148786	Atlantic	Atlantic	Yes
441	Kil13	0.999934	6.55593e-05	Atlantic	Atlantic	Yes
442	Kil15	0.999901	9.93384e-05	Atlantic	Atlantic	Yes
443	Kil17	0.999971	2.85978e-05	Atlantic	Atlantic	Yes
444	Kil18	0.998058	0.00194199	Atlantic	Atlantic	Yes
445	Kil19	0.999826	0.000174343	Atlantic	Atlantic	Yes
446	Kil20	0.998099	0.00190138	Atlantic	Atlantic	Yes
447	Kil23	0.999981	1.86978e-05	Atlantic	Atlantic	Yes
448	Kil24	0.999905	9.53372e-05	Atlantic	Atlantic	Yes
449	Kil25	0.999664	0.000336438	Atlantic	Atlantic	Yes
450	Kil27	0.9998	0.000199658	Atlantic	Atlantic	Yes
451	Kil28	0.999982	1.84152e-05	Atlantic	Atlantic	Yes
452	Kil30	0.999806	0.000194483	Atlantic	Atlantic	Yes
453	Kil32	0.999997	2.84592e-06	Atlantic	Atlantic	Yes
454	Kil34	0.999344	0.000655953	Atlantic	Atlantic	Yes
455	Kil36	0.997818	0.00218242	Atlantic	Atlantic	Yes
456	Loo04	0.998821	0.00117888	Atlantic	Atlantic	Yes
457	Loo06	0.999946	5.41293e-05	Atlantic	Atlantic	Yes
458	Loo07	0.999725	0.000274515	Atlantic	Atlantic	Yes
459	Loo08	0.999236	0.000763525	Atlantic	Atlantic	Yes
460	Loo10	0.993271	0.00672889	Atlantic	Atlantic	Yes
461	Loo11	0.991434	0.00856598	Atlantic	Atlantic	Yes
462	Loo12	0.983443	0.0165565	Atlantic	Atlantic	Yes
463	Loo13	0.999985	1.54252e-05	Atlantic	Atlantic	Yes
464	Loo14	0.975384	0.0246159	Atlantic	Atlantic	Yes
465	Loo15	0.997766	0.00223428	Atlantic	Atlantic	Yes
466	Loo16	0.996627	0.00337256	Atlantic	Atlantic	Yes
467	Loo17	0.999854	0.000146183	Atlantic	Atlantic	Yes
468	Loo18	0.997641	0.0023591	Atlantic	Atlantic	Yes
469	Loo19	0.999678	0.000321616	Atlantic	Atlantic	Yes
470	Loo20	0.999933	6.71072e-05	Atlantic	Atlantic	Yes
471	Loo21	0.999148	0.000851665	Atlantic	Atlantic	Yes
472	Loo23	0.99964	0.000359564	Atlantic	Atlantic	Yes
473	Loo24	0.998337	0.00166263	Atlantic	Atlantic	Yes
474	Loo25	0.942291	0.0577092	Atlantic	Atlantic	Yes
475	Loo27	0.99963	0.000369738	Atlantic	Atlantic	Yes
476	Loo28	0.99968	0.000319727	Atlantic	Atlantic	Yes
477	Loo29	0.998695	0.00130534	Atlantic	Atlantic	Yes
478	Loo30	0.991744	0.00825647	Atlantic	Atlantic	Yes
479	Loo31	0.991617	0.00838261	Atlantic	Atlantic	Yes
480	Loo32	0.999281	0.000719165	Atlantic	Atlantic	Yes
481	Loo33	0.974521	0.0254785	Atlantic	Atlantic	Yes
482	Loo34	0.999566	0.00043356	Atlantic	Atlantic	Yes
483	Loo35	0.999925	7.53213e-05	Atlantic	Atlantic	Yes
484	Loo36	0.998318	0.00168156	Atlantic	Atlantic	Yes
485	Lyn05	0.990845	0.00915515	Atlantic	Atlantic	Yes
486	Lyn07	0.999559	0.00044062	Atlantic	Atlantic	Yes
487	Lyn09	0.989648	0.0103519	Atlantic	Atlantic	Yes
488	Lyn10	0.999437	0.000562942	Atlantic	Atlantic	Yes
489	Lyn11	0.999893	0.000107029	Atlantic	Atlantic	Yes
490	Lyn12	0.999488	0.000511577	Atlantic	Atlantic	Yes
491	Lyn13	0.999526	0.000474078	Atlantic	Atlantic	Yes
492	Lyn16	0.999829	0.000170796	Atlantic	Atlantic	Yes
493	Lyn18	0.99998	1.96172e-05	Atlantic	Atlantic	Yes
494	Lyn19	0.996695	0.00330503	Atlantic	Atlantic	Yes
495	Lyn20	0.99994	6.01427e-05	Atlantic	Atlantic	Yes
496	Lyn21	0.999934	6.60714e-05	Atlantic	Atlantic	Yes
497	Lyn22	0.998528	0.00147226	Atlantic	Atlantic	Yes
498	Lyn23	0.997684	0.00231616	Atlantic	Atlantic	Yes
499	Lyn24	0.999125	0.000874741	Atlantic	Atlantic	Yes
500	Lyn25	0.985026	0.0149742	Atlantic	Atlantic	Yes
501	Lyn26	0.999807	0.000193087	Atlantic	Atlantic	Yes
502	Lyn27	0.999487	0.000512991	Atlantic	Atlantic	Yes
503	Lyn28	0.99998	1.98508e-05	Atlantic	Atlantic	Yes
504	Lyn29	0.972868	0.0271319	Atlantic	Atlantic	Yes
505	Lyn30	0.990098	0.00990208	Atlantic	Atlantic	Yes
506	Lyn31	0.993782	0.00621762	Atlantic	Atlantic	Yes
507	Lyn32	0.662766	0.337234	Atlantic	Atlantic	Yes
508	Lyn33	0.999894	0.000106499	Atlantic	Atlantic	Yes
509	Lyn34	0.991723	0.00827733	Atlantic	Atlantic	Yes
510	Lyn35	0.989849	0.0101512	Atlantic	Atlantic	Yes
511	Lys01	0.973705	0.0262952	Atlantic	Atlantic	Yes
512	Lys02	0.996063	0.00393687	Atlantic	Atlantic	Yes
513	Lys03	0.99895	0.00105015	Atlantic	Atlantic	Yes
514	Lys04	0.946915	0.0530852	Atlantic	Atlantic	Yes
515	Lys05	0.787167	0.212833	Atlantic	Atlantic	Yes
516	Lys06	0.998847	0.00115284	Atlantic	Atlantic	Yes
517	Lys07	0.999365	0.000635477	Atlantic	Atlantic	Yes
518	Lys09	0.987608	0.0123921	Atlantic	Atlantic	Yes
519	Lys10	0.999986	1.39677e-05	Atlantic	Atlantic	Yes
520	Lys11	0.99981	0.000189652	Atlantic	Atlantic	Yes
521	Lys12	0.978734	0.0212657	Atlantic	Atlantic	Yes
522	Lys13	0.989968	0.0100323	Atlantic	Atlantic	Yes
523	Lys14	0.999814	0.000186073	Atlantic	Atlantic	Yes
524	Lys15	0.999412	0.0005881	Atlantic	Atlantic	Yes
525	Lys16	0.988682	0.0113175	Atlantic	Atlantic	Yes
526	Lys17	0.992081	0.00791877	Atlantic	Atlantic	Yes
527	Lys18	0.996628	0.00337162	Atlantic	Atlantic	Yes
528	Lys20	0.99155	0.00844982	Atlantic	Atlantic	Yes
529	Lys21	0.997202	0.002798	Atlantic	Atlantic	Yes
530	Lys24	0.98124	0.0187597	Atlantic	Atlantic	Yes
531	Lys25	0.996461	0.00353856	Atlantic	Atlantic	Yes
532	Lys26	0.998948	0.00105177	Atlantic	Atlantic	Yes
533	Lys27	0.995797	0.00420328	Atlantic	Atlantic	Yes
534	Lys28	0.957469	0.0425311	Atlantic	Atlantic	Yes
535	Lys30	0.993321	0.00667922	Atlantic	Atlantic	Yes
536	Lys31	0.9994	0.000600113	Atlantic	Atlantic	Yes
537	Lys32	0.999347	0.000652948	Atlantic	Atlantic	Yes
538	Lys33	0.999957	4.32078e-05	Atlantic	Atlantic	Yes
539	Lys34	0.997209	0.00279122	Atlantic	Atlantic	Yes
540	Lys49	0.993485	0.00651467	Atlantic	Atlantic	Yes
541	Mul01	0.999586	0.000413612	Atlantic	Atlantic	Yes
542	Mul02	0.999522	0.000478283	Atlantic	Atlantic	Yes
543	Mul04	0.999915	8.50839e-05	Atlantic	Atlantic	Yes
544	Mul05	0.406233	0.593767	Mediterranean	Atlantic	No
545	Mul07	0.999321	0.000678749	Atlantic	Atlantic	Yes
546	Mul11	0.999943	5.72563e-05	Atlantic	Atlantic	Yes
547	Mul13	0.999377	0.000622583	Atlantic	Atlantic	Yes
548	Mul14	0.999955	4.45147e-05	Atlantic	Atlantic	Yes
549	Mul15	0.981585	0.0184149	Atlantic	Atlantic	Yes
550	Mul16	0.999954	4.64389e-05	Atlantic	Atlantic	Yes
551	Mul17	0.999978	2.19009e-05	Atlantic	Atlantic	Yes
552	Mul19	0.998612	0.00138811	Atlantic	Atlantic	Yes
553	Mul20	0.999747	0.000252824	Atlantic	Atlantic	Yes
554	Mul21	0.999995	4.64335e-06	Atlantic	Atlantic	Yes
555	Mul22	0.999889	0.000110706	Atlantic	Atlantic	Yes
556	Mul25	0.999972	2.78872e-05	Atlantic	Atlantic	Yes
557	Mul26	0.999404	0.000595625	Atlantic	Atlantic	Yes
558	Mul28	0.999927	7.26741e-05	Atlantic	Atlantic	Yes
559	Mul29	0.999794	0.000206433	Atlantic	Atlantic	Yes
560	Mul30	0.999359	0.000641	Atlantic	Atlantic	Yes
561	Mul31	0.999252	0.00074758	Atlantic	Atlantic	Yes
562	Mul32	0.996769	0.00323124	Atlantic	Atlantic	Yes
563	Mul33	0.995249	0.00475087	Atlantic	Atlantic	Yes
564	Mul34	0.999242	0.000757761	Atlantic	Atlantic	Yes
565	Mul35	0.998645	0.00135525	Atlantic	Atlantic	Yes
566	Mul39	0.99989	0.000110072	Atlantic	Atlantic	Yes
567	Mul41	0.999966	3.36365e-05	Atlantic	Atlantic	Yes
568	Mul42	0.981954	0.0180455	Atlantic	Atlantic	Yes
569	Oos01	0.997604	0.00239648	Atlantic	Atlantic	Yes
570	Oos02	0.999352	0.000647594	Atlantic	Atlantic	Yes
571	Oos03	0.999767	0.000232614	Atlantic	Atlantic	Yes
572	Oos04	0.994462	0.00553769	Atlantic	Atlantic	Yes
573	Oos08	0.997756	0.00224411	Atlantic	Atlantic	Yes
574	Oos10	0.898406	0.101594	Atlantic	Atlantic	Yes
575	Oos11	0.997491	0.00250903	Atlantic	Atlantic	Yes
576	Oos12	0.999728	0.000271519	Atlantic	Atlantic	Yes
577	Oos13	0.999272	0.00072782	Atlantic	Atlantic	Yes
578	Oos14	0.999628	0.000371881	Atlantic	Atlantic	Yes
579	Oos15	0.999422	0.00057842	Atlantic	Atlantic	Yes
580	Oos16	0.996867	0.00313323	Atlantic	Atlantic	Yes
581	Oos17	0.999669	0.000330523	Atlantic	Atlantic	Yes
582	Oos18	0.994833	0.00516736	Atlantic	Atlantic	Yes
583	Oos19	0.999842	0.00015772	Atlantic	Atlantic	Yes
584	Oos20	0.997118	0.00288158	Atlantic	Atlantic	Yes
585	Oos23	0.999467	0.000532788	Atlantic	Atlantic	Yes
586	Oos24	0.998827	0.00117255	Atlantic	Atlantic	Yes
587	Oos25	0.993649	0.00635093	Atlantic	Atlantic	Yes
588	Oos26	0.998303	0.00169686	Atlantic	Atlantic	Yes
589	Oos27	0.999482	0.000518182	Atlantic	Atlantic	Yes
590	Oos28	0.999701	0.000299458	Atlantic	Atlantic	Yes
591	Oos29	0.998183	0.00181748	Atlantic	Atlantic	Yes
592	Oos30	0.984209	0.0157909	Atlantic	Atlantic	Yes
593	Oos31	0.95394	0.0460603	Atlantic	Atlantic	Yes
594	Oos32	0.998402	0.0015978	Atlantic	Atlantic	Yes
595	Oos33	0.999787	0.000212688	Atlantic	Atlantic	Yes
596	Oos34	0.999822	0.000178454	Atlantic	Atlantic	Yes
597	Oos36	0.999471	0.00052899	Atlantic	Atlantic	Yes
598	Oos37	0.997998	0.00200161	Atlantic	Atlantic	Yes
599	Oos38	0.998971	0.00102915	Atlantic	Atlantic	Yes
600	Oos39	0.999776	0.000224214	Atlantic	Atlantic	Yes
601	Oos40	0.995085	0.00491542	Atlantic	Atlantic	Yes
602	Ork17_03	0.99667	0.0033299	Atlantic	Atlantic	Yes
603	Ork17_04	0.999714	0.000286058	Atlantic	Atlantic	Yes
604	Ork17_05	0.999998	1.82541e-06	Atlantic	Atlantic	Yes
605	Ork17_07	0.990065	0.00993509	Atlantic	Atlantic	Yes
606	Ork17_08	0.9999	0.000100493	Atlantic	Atlantic	Yes
607	Ork17_10	0.999589	0.000410679	Atlantic	Atlantic	Yes
608	Ork17_11	0.99871	0.00129042	Atlantic	Atlantic	Yes
609	Ork17_12	0.999983	1.71472e-05	Atlantic	Atlantic	Yes
610	Ork17_13	0.999988	1.17515e-05	Atlantic	Atlantic	Yes
611	Ork17_14	0.999892	0.000108482	Atlantic	Atlantic	Yes
612	Ork17_15	0.999962	3.78156e-05	Atlantic	Atlantic	Yes
613	Ork17_16	0.999428	0.000571516	Atlantic	Atlantic	Yes
614	Ork17_17	0.992062	0.007938	Atlantic	Atlantic	Yes
615	Ork17_19	0.999157	0.00084339	Atlantic	Atlantic	Yes
616	Ork17_20	0.999146	0.000853571	Atlantic	Atlantic	Yes
617	Ork17_21	0.999856	0.000143514	Atlantic	Atlantic	Yes
618	Ork17_22	0.999351	0.000649342	Atlantic	Atlantic	Yes
619	Ork17_23	0.999923	7.71362e-05	Atlantic	Atlantic	Yes
620	Ork17_24	0.999977	2.32856e-05	Atlantic	Atlantic	Yes
621	Ork17_26	0.999011	0.00098886	Atlantic	Atlantic	Yes
622	Ork17_27	0.999747	0.000253336	Atlantic	Atlantic	Yes
623	Ork17_28	0.998939	0.00106074	Atlantic	Atlantic	Yes
624	Ork17_30	0.999915	8.5249e-05	Atlantic	Atlantic	Yes
625	Ork17_31	0.999958	4.22503e-05	Atlantic	Atlantic	Yes
626	Ork17_32	0.999755	0.000245425	Atlantic	Atlantic	Yes
627	Ork17_33	0.999964	3.64989e-05	Atlantic	Atlantic	Yes
628	Ork17_34	0.999319	0.000680816	Atlantic	Atlantic	Yes
629	Ork17_35	0.999849	0.0001512	Atlantic	Atlantic	Yes
630	Pad01	0.999812	0.000188346	Atlantic	Atlantic	Yes
631	Pad02	0.999856	0.000144463	Atlantic	Atlantic	Yes
632	Pad03	0.999383	0.000616714	Atlantic	Atlantic	Yes
633	Pad04	0.999797	0.000202694	Atlantic	Atlantic	Yes
634	Pad05	0.999715	0.000284669	Atlantic	Atlantic	Yes
635	Pad06	0.999393	0.000607327	Atlantic	Atlantic	Yes
636	Pad08	0.99941	0.000590444	Atlantic	Atlantic	Yes
637	Pad09	0.998195	0.00180503	Atlantic	Atlantic	Yes
638	Pad11	0.99995	5.03414e-05	Atlantic	Atlantic	Yes
639	Pad12	0.99991	9.04055e-05	Atlantic	Atlantic	Yes
640	Pad14	0.999913	8.73691e-05	Atlantic	Atlantic	Yes
641	Pad15	0.999781	0.000218526	Atlantic	Atlantic	Yes
642	Pad16	0.996865	0.00313509	Atlantic	Atlantic	Yes
643	Pad17	0.994564	0.00543576	Atlantic	Atlantic	Yes
644	Pad22	0.999777	0.000222538	Atlantic	Atlantic	Yes
645	Pad23	0.999994	6.00606e-06	Atlantic	Atlantic	Yes
646	Pad24	0.999986	1.40323e-05	Atlantic	Atlantic	Yes
647	Pad25	0.999996	3.83283e-06	Atlantic	Atlantic	Yes
648	Pad26	0.999996	4.13932e-06	Atlantic	Atlantic	Yes
649	Pad29	0.995842	0.00415824	Atlantic	Atlantic	Yes
650	Pad30	0.998624	0.00137551	Atlantic	Atlantic	Yes
651	Pad31	0.878661	0.121339	Atlantic	Atlantic	Yes
652	Pad33	0.846873	0.153127	Atlantic	Atlantic	Yes
653	Pad34	0.99985	0.000150025	Atlantic	Atlantic	Yes
654	Pad35	0.99998	1.98311e-05	Atlantic	Atlantic	Yes
655	Pad36	0.985996	0.0140037	Atlantic	Atlantic	Yes
656	Pem01	0.999621	0.000378579	Atlantic	Atlantic	Yes
657	Pem02	0.999797	0.000203209	Atlantic	Atlantic	Yes
658	Pem03	0.999635	0.000364588	Atlantic	Atlantic	Yes
659	Pem06	0.999696	0.000303653	Atlantic	Atlantic	Yes
660	Pem07	0.999972	2.77827e-05	Atlantic	Atlantic	Yes
661	Pem08	0.999784	0.00021601	Atlantic	Atlantic	Yes
662	Pem09	0.999418	0.000581976	Atlantic	Atlantic	Yes
663	Pem10	0.991145	0.00885469	Atlantic	Atlantic	Yes
664	Pem11	0.999982	1.7576e-05	Atlantic	Atlantic	Yes
665	Pem17	0.999901	9.92161e-05	Atlantic	Atlantic	Yes
666	Pem18	0.998006	0.00199388	Atlantic	Atlantic	Yes
667	Pem20	0.999468	0.000531666	Atlantic	Atlantic	Yes
668	Pem21	0.992406	0.00759416	Atlantic	Atlantic	Yes
669	Pem23	0.999875	0.000125351	Atlantic	Atlantic	Yes
670	Pem24	0.999673	0.000326751	Atlantic	Atlantic	Yes
671	Pem25	0.997766	0.00223364	Atlantic	Atlantic	Yes
672	Pem26	0.999713	0.000286838	Atlantic	Atlantic	Yes
673	Pem27	0.999863	0.000136678	Atlantic	Atlantic	Yes
674	Pem28	0.999348	0.000652005	Atlantic	Atlantic	Yes
675	Pem30	0.999771	0.000229009	Atlantic	Atlantic	Yes
676	Pem32	0.999987	1.31088e-05	Atlantic	Atlantic	Yes
677	Pem33	0.998149	0.00185121	Atlantic	Atlantic	Yes
678	Pem35	0.984213	0.015787	Atlantic	Atlantic	Yes
679	Pem36	0.999918	8.19322e-05	Atlantic	Atlantic	Yes
680	Pem37	0.998732	0.00126785	Atlantic	Atlantic	Yes
681	Pem38	0.998188	0.00181213	Atlantic	Atlantic	Yes
682	Pem39	0.999767	0.00023318	Atlantic	Atlantic	Yes
683	Sbs01	0.99941	0.00059024	Atlantic	Atlantic	Yes
684	Sbs03	0.998165	0.00183525	Atlantic	Atlantic	Yes
685	Sbs04	0.999457	0.000542865	Atlantic	Atlantic	Yes
686	Sbs05	0.986946	0.0130541	Atlantic	Atlantic	Yes
687	Sbs06	0.998642	0.00135845	Atlantic	Atlantic	Yes
688	Sbs07	0.999361	0.000639373	Atlantic	Atlantic	Yes
689	Sbs09	0.999994	5.63134e-06	Atlantic	Atlantic	Yes
690	Sbs11	0.998622	0.00137826	Atlantic	Atlantic	Yes
691	Sbs12	0.999789	0.000211039	Atlantic	Atlantic	Yes
692	Sbs15	0.993939	0.00606079	Atlantic	Atlantic	Yes
693	Sbs18	0.999954	4.60252e-05	Atlantic	Atlantic	Yes
694	Sbs19	0.999939	6.09471e-05	Atlantic	Atlantic	Yes
695	Sbs20	0.999938	6.18383e-05	Atlantic	Atlantic	Yes
696	Sbs21	0.99985	0.00015049	Atlantic	Atlantic	Yes
697	Sbs23	0.999967	3.25598e-05	Atlantic	Atlantic	Yes
698	Sbs24	0.999973	2.73271e-05	Atlantic	Atlantic	Yes
699	Sbs25	0.999634	0.000366205	Atlantic	Atlantic	Yes
700	Sbs26	0.999436	0.00056416	Atlantic	Atlantic	Yes
701	Sbs29	0.992918	0.00708209	Atlantic	Atlantic	Yes
702	Sbs30	0.999594	0.000405705	Atlantic	Atlantic	Yes
703	Sbs31	0.96813	0.0318704	Atlantic	Atlantic	Yes
704	Sbs32	0.999541	0.000458774	Atlantic	Atlantic	Yes
705	Sbs34	0.999671	0.00032947	Atlantic	Atlantic	Yes
706	Sbs35	0.999854	0.000145676	Atlantic	Atlantic	Yes
707	She17_02	0.998492	0.00150835	Atlantic	Atlantic	Yes
708	She17_03	0.999985	1.50287e-05	Atlantic	Atlantic	Yes
709	She17_04	0.99999	1.00977e-05	Atlantic	Atlantic	Yes
710	She17_05	0.999094	0.000906161	Atlantic	Atlantic	Yes
711	She17_06	0.989856	0.0101444	Atlantic	Atlantic	Yes
712	She17_08	0.999539	0.00046088	Atlantic	Atlantic	Yes
713	She17_09	0.999634	0.000365544	Atlantic	Atlantic	Yes
714	She17_10	0.999973	2.71464e-05	Atlantic	Atlantic	Yes
715	She17_11	0.999982	1.8423e-05	Atlantic	Atlantic	Yes
716	She17_12	0.999184	0.000815908	Atlantic	Atlantic	Yes
717	She17_13	0.978497	0.0215033	Atlantic	Atlantic	Yes
718	She17_14	0.999836	0.000163698	Atlantic	Atlantic	Yes
719	She17_15	0.999936	6.35703e-05	Atlantic	Atlantic	Yes
720	She17_18	0.99955	0.000449703	Atlantic	Atlantic	Yes
721	She17_19	0.999364	0.000635829	Atlantic	Atlantic	Yes
722	She17_20	0.999224	0.000776313	Atlantic	Atlantic	Yes
723	She17_21	0.998933	0.00106702	Atlantic	Atlantic	Yes
724	She17_22	0.999114	0.000885644	Atlantic	Atlantic	Yes
725	She17_23	0.999959	4.13439e-05	Atlantic	Atlantic	Yes
726	She17_24	0.999742	0.000257841	Atlantic	Atlantic	Yes
727	She17_25	0.979536	0.0204644	Atlantic	Atlantic	Yes
728	She17_26	0.998016	0.00198378	Atlantic	Atlantic	Yes
729	She17_27	0.999557	0.000443238	Atlantic	Atlantic	Yes
730	She17_28	0.999912	8.76115e-05	Atlantic	Atlantic	Yes
731	She17_29	0.939882	0.0601176	Atlantic	Atlantic	Yes
732	She17_30	0.999987	1.31174e-05	Atlantic	Atlantic	Yes
733	She17_31	0.99968	0.000320367	Atlantic	Atlantic	Yes
734	She17_32	0.996575	0.00342526	Atlantic	Atlantic	Yes
735	She17_33	0.999905	9.51286e-05	Atlantic	Atlantic	Yes
736	She17_34	0.998683	0.0013173	Atlantic	Atlantic	Yes
737	She17_35	0.99981	0.000189843	Atlantic	Atlantic	Yes
738	She17_36	0.999172	0.000827887	Atlantic	Atlantic	Yes
739	Sin55	0.999598	0.000401886	Atlantic	Atlantic	Yes
740	Sin56	0.969125	0.0308747	Atlantic	Atlantic	Yes
741	Sin59	0.994883	0.0051172	Atlantic	Atlantic	Yes
742	Sin60	0.951763	0.0482372	Atlantic	Atlantic	Yes
743	Sin61	0.998114	0.00188603	Atlantic	Atlantic	Yes
744	Sin62	0.983037	0.0169628	Atlantic	Atlantic	Yes
745	Sin63	0.989339	0.0106613	Atlantic	Atlantic	Yes
746	Sin64	0.994332	0.00566812	Atlantic	Atlantic	Yes
747	Sin65	0.999279	0.000721398	Atlantic	Atlantic	Yes
748	Sin66	0.958257	0.0417433	Atlantic	Atlantic	Yes
749	Sin67	0.997062	0.00293823	Atlantic	Atlantic	Yes
750	Sin68	0.99987	0.000130214	Atlantic	Atlantic	Yes
751	Sin70	0.999352	0.000647571	Atlantic	Atlantic	Yes
752	Sin71	0.996475	0.00352549	Atlantic	Atlantic	Yes
753	Sin73	0.999341	0.000659242	Atlantic	Atlantic	Yes
754	Sin74	0.998914	0.00108602	Atlantic	Atlantic	Yes
755	Sin75	0.997583	0.00241745	Atlantic	Atlantic	Yes
756	Sin76	0.999744	0.000256388	Atlantic	Atlantic	Yes
757	Sin77	0.986334	0.0136661	Atlantic	Atlantic	Yes
758	Sin78	0.997405	0.00259513	Atlantic	Atlantic	Yes
759	Sin79	0.999905	9.49857e-05	Atlantic	Atlantic	Yes
760	Sin80	0.999093	0.000907451	Atlantic	Atlantic	Yes
761	Sin82	0.992801	0.00719938	Atlantic	Atlantic	Yes
762	Sin83	0.99963	0.0003698	Atlantic	Atlantic	Yes
763	Sin86	0.974624	0.0253764	Atlantic	Atlantic	Yes
764	Sin87	0.989965	0.0100352	Atlantic	Atlantic	Yes
765	Sin88	0.993553	0.00644692	Atlantic	Atlantic	Yes
766	Sin89	0.99944	0.000560025	Atlantic	Atlantic	Yes
767	Sin90	0.999721	0.000279202	Atlantic	Atlantic	Yes
768	Sul01	0.999993	6.88642e-06	Atlantic	Atlantic	Yes
769	Sul02	0.999954	4.57514e-05	Atlantic	Atlantic	Yes
770	Sul03	0.999725	0.000274692	Atlantic	Atlantic	Yes
771	Sul04	0.99772	0.00228048	Atlantic	Atlantic	Yes
772	Sul05	0.999609	0.000391018	Atlantic	Atlantic	Yes
773	Sul07	0.999746	0.000253578	Atlantic	Atlantic	Yes
774	Sul08	0.997843	0.00215656	Atlantic	Atlantic	Yes
775	Sul09	0.999794	0.000205633	Atlantic	Atlantic	Yes
776	Sul10	0.999729	0.00027062	Atlantic	Atlantic	Yes
777	Sul11	0.998903	0.00109729	Atlantic	Atlantic	Yes
778	Sul12	0.999637	0.000362613	Atlantic	Atlantic	Yes
779	Sul13	0.999009	0.000991085	Atlantic	Atlantic	Yes
780	Sul14	0.990547	0.00945345	Atlantic	Atlantic	Yes
781	Sul15	0.99966	0.000340471	Atlantic	Atlantic	Yes
782	Sul16	0.999591	0.000409222	Atlantic	Atlantic	Yes
783	Sul17	0.9988	0.0012003	Atlantic	Atlantic	Yes
784	Sul18	0.999985	1.47374e-05	Atlantic	Atlantic	Yes
785	Sul19	0.999841	0.000159137	Atlantic	Atlantic	Yes
786	Sul21	0.999425	0.000574543	Atlantic	Atlantic	Yes
787	Sul23	0.999974	2.64374e-05	Atlantic	Atlantic	Yes
788	Sul24	0.998311	0.00168922	Atlantic	Atlantic	Yes
789	Sul25	0.999671	0.000328854	Atlantic	Atlantic	Yes
790	Sul29	0.999173	0.000827416	Atlantic	Atlantic	Yes
791	Sul30	0.999936	6.40038e-05	Atlantic	Atlantic	Yes
792	Sul31	0.999991	8.71086e-06	Atlantic	Atlantic	Yes
793	Sul35	0.999847	0.000153228	Atlantic	Atlantic	Yes
794	Sul36	0.999002	0.000997727	Atlantic	Atlantic	Yes
795	Tro01	0.994552	0.0054485	Atlantic	Atlantic	Yes
796	Tro03	0.999851	0.000149427	Atlantic	Atlantic	Yes
797	Tro04	0.991679	0.00832097	Atlantic	Atlantic	Yes
798	Tro06	0.999969	3.10601e-05	Atlantic	Atlantic	Yes
799	Tro07	0.999858	0.000141674	Atlantic	Atlantic	Yes
800	Tro09	0.999533	0.000467425	Atlantic	Atlantic	Yes
801	Tro10	0.991234	0.00876604	Atlantic	Atlantic	Yes
802	Tro11	0.801163	0.198837	Atlantic	Atlantic	Yes
803	Tro12	0.996961	0.00303854	Atlantic	Atlantic	Yes
804	Tro13	0.997606	0.00239421	Atlantic	Atlantic	Yes
805	Tro14	0.999137	0.000863256	Atlantic	Atlantic	Yes
806	Tro15	0.994479	0.00552093	Atlantic	Atlantic	Yes
807	Tro16	0.903726	0.0962744	Atlantic	Atlantic	Yes
808	Tro17	0.99984	0.000159567	Atlantic	Atlantic	Yes
809	Ven01	0.999361	0.000638757	Atlantic	Atlantic	Yes
810	Ven03	0.999966	3.44331e-05	Atlantic	Atlantic	Yes
811	Ven04	0.994571	0.00542897	Atlantic	Atlantic	Yes
812	Ven05	0.999934	6.64068e-05	Atlantic	Atlantic	Yes
813	Ven06	0.998385	0.0016149	Atlantic	Atlantic	Yes
814	Ven07	0.999839	0.000161076	Atlantic	Atlantic	Yes
815	Ven09	0.999887	0.000113098	Atlantic	Atlantic	Yes
816	Ven12	0.999877	0.000122999	Atlantic	Atlantic	Yes
817	Ven15	0.999708	0.000292246	Atlantic	Atlantic	Yes
818	Ven16	0.999568	0.000431605	Atlantic	Atlantic	Yes
819	Ven19	0.99981	0.00018976	Atlantic	Atlantic	Yes
820	Ven22	0.999985	1.4999e-05	Atlantic	Atlantic	Yes
821	Ven23	0.999924	7.63205e-05	Atlantic	Atlantic	Yes
822	Ven27	0.999918	8.212e-05	Atlantic	Atlantic	Yes
823	Ven28	0.999906	9.44586e-05	Atlantic	Atlantic	Yes
824	Ven29	0.999806	0.00019426	Atlantic	Atlantic	Yes
825	Ven30	0.999606	0.000393894	Atlantic	Atlantic	Yes
826	Ven31	0.998733	0.00126667	Atlantic	Atlantic	Yes
827	Ven32	0.999764	0.000236086	Atlantic	Atlantic	Yes
828	Ven33	0.99697	0.0030305	Atlantic	Atlantic	Yes
829	Ven34	0.99992	8.00268e-05	Atlantic	Atlantic	Yes
830	Ven35	0.999582	0.000417547	Atlantic	Atlantic	Yes
831	Ven36	0.999815	0.000184627	Atlantic	Atlantic	Yes
832	Ven37	0.999941	5.93818e-05	Atlantic	Atlantic	Yes
833	Vig01	0.976462	0.0235382	Atlantic	Atlantic	Yes
834	Vig03	0.998786	0.00121385	Atlantic	Atlantic	Yes
835	Vig04	0.999477	0.000523412	Atlantic	Atlantic	Yes
836	Vig05	0.99703	0.00296987	Atlantic	Atlantic	Yes
837	Vig07	0.844793	0.155207	Atlantic	Atlantic	Yes
838	Vig08	0.99987	0.000130033	Atlantic	Atlantic	Yes
839	Vig09	0.958078	0.0419216	Atlantic	Atlantic	Yes
840	Vig10	0.987842	0.0121582	Atlantic	Atlantic	Yes
841	Vig11	0.985881	0.0141186	Atlantic	Atlantic	Yes
842	Vig12	0.992484	0.00751644	Atlantic	Atlantic	Yes
843	Vig16	0.999854	0.00014562	Atlantic	Atlantic	Yes
844	Vig18	0.99505	0.00495035	Atlantic	Atlantic	Yes
845	Vig19	0.999386	0.000613573	Atlantic	Atlantic	Yes
846	Vig21	0.915876	0.0841237	Atlantic	Atlantic	Yes
847	Vig22	0.687383	0.312617	Atlantic	Atlantic	Yes
848	Vig23	0.999814	0.00018552	Atlantic	Atlantic	Yes
849	Vig24	0.929965	0.0700352	Atlantic	Atlantic	Yes
850	Vig25	0.999939	6.0948e-05	Atlantic	Atlantic	Yes
851	Vig26	0.999602	0.000397599	Atlantic	Atlantic	Yes
852	Vig27	0.827564	0.172436	Atlantic	Atlantic	Yes
853	Vig29	0.999869	0.000131056	Atlantic	Atlantic	Yes
854	Vig30	0.961757	0.0382429	Atlantic	Atlantic	Yes
855	Vig32	0.999559	0.000441072	Atlantic	Atlantic	Yes
856	Vig34	0.999501	0.000499374	Atlantic	Atlantic	Yes
857	Vig35	0.99995	5.02122e-05	Atlantic	Atlantic	Yes
858	Vig36	0.9862	0.0138004	Atlantic	Atlantic	Yes
859	Ale05	0.00245503	0.997545	Mediterranean	Mediterranean	Yes
860	Ale88	0.00247238	0.997528	Mediterranean	Mediterranean	Yes
861	Laz5	0.0145908	0.985409	Mediterranean	Mediterranean	Yes
862	Laz3	0.00762643	0.992374	Mediterranean	Mediterranean	Yes
863	Sar13_7	0.00591707	0.994083	Mediterranean	Mediterranean	Yes
864	Sar13_3	0.00288968	0.99711	Mediterranean	Mediterranean	Yes
865	Sar17_09	0.00540577	0.994594	Mediterranean	Mediterranean	Yes
866	Sar17_14	0.000385143	0.999615	Mediterranean	Mediterranean	Yes
867	Sky07	1.97649e-05	0.99998	Mediterranean	Mediterranean	Yes
868	Sky08	9.5617e-05	0.999904	Mediterranean	Mediterranean	Yes
869	Tar7	0.000994388	0.999006	Mediterranean	Mediterranean	Yes
870	Tar6	0.0237528	0.976247	Mediterranean	Mediterranean	Yes
871	The18	0.00467786	0.995322	Mediterranean	Mediterranean	Yes
872	The20	0.00231295	0.997687	Mediterranean	Mediterranean	Yes
873	Tor36	0.000149797	0.99985	Mediterranean	Mediterranean	Yes
874	Tor51	0.601005	0.398995	Atlantic	Mediterranean	No
